# Supplementary material for: Anti-Cancer Properties of Ginkgolic Acids in Human Nasopharyngeal Carcinoma CNE-2Z Cells via Inhibition of Heat Shock Protein 90
Source: Molecules. 2021 Oct 30;26(21):6575. doi: 10.3390/molecules26216575 (PMC8588116; doi:10.3390/molecules26216575)
Supplement: Supplementary file 1 [file molecules-26-06575-s001.zip]

Archive with 1 entries (1 files):
- molecules-1416640-supplementary.pdf
